# Supplementary material for: A Bayes Decision Rule to Assist Policymakers during a Pandemic
Source: Healthcare (Basel). 2021 Aug 9;9(8):1023. doi: 10.3390/healthcare9081023 (PMC8391194; doi:10.3390/healthcare9081023)
Supplement: Supplementary file 1 [file healthcare-09-01023-s001.zip]

Archive with 1 entries (1 files):
- healthcare-1285430-supplementary.pdf
